# Supplementary material for: Asymmetric Henry Reaction Using Cobalt Complexes with Bisoxazoline Ligands Bearing Two Fluorous Tags
Source: Molecules. 2023 Nov 16;28(22):7632. doi: 10.3390/molecules28227632 (PMC10675312; doi:10.3390/molecules28227632)
Supplement: Supplementary file 1 [file molecules-28-07632-s001.zip]

Archive with 1 entries (1 files):
- molecules-2673967-supplementary.pdf
